# Supplementary material for: Single‐cell transcriptomic atlas of distinct early immune responses induced by SARS‐CoV‐2 Proto or its variants in rhesus monkey
Source: MedComm (2020). 2023 Nov 20;4(6):e432. doi: 10.1002/mco2.432 (PMC10661830; doi:10.1002/mco2.432)
Supplement: Supplementary file 2 — Table S1 [file MCO2-4-e432-s002.xlsx]

## Sheet: Sheet1
Supplementary Table X Characteristic information of monkeys
Animal ID	Gender	Age(years old) at the time of euthanasia	Equivalent age range in humans (year)	The infected strain
08041	Male	13	39	Prototype
11249	Male	10	30	Alpha
11263	Male	10	30	Delta
1412079	Male	7	21	Beta
