# Supplementary material for: Single‐cell transcriptomic atlas of distinct early immune responses induced by SARS‐CoV‐2 Proto or its variants in rhesus monkey
Source: MedComm (2020). 2023 Nov 20;4(6):e432. doi: 10.1002/mco2.432 (PMC10661830; doi:10.1002/mco2.432)
Supplement: Supplementary file 3 — Table S2 [file MCO2-4-e432-s003.xlsx]

## Sheet: Primers
Gene name	Forward primers (5'-3')	Reverse primers (5'-3')
DDX58	TGTGCTCCTACAGGTTGTGGA	TACTGGGATCTGATTTGCAAAA
DDX60	CAGCGCCAATGAAATGGTGCC	CTCAGGGGTTTATGAGAATGCC
DHX58	GCCCCCGGGGTATCATCTTC	CCCGAATGTCCACAGTCTG
EIF2AK2	GCTAGAAGTGACAGCCCAGTG	ATACCCGGTGTTCCTCAAATA
EPSTI1	AAGTGGAAGGAGCAGAACAGAG	GCTTTTGCTGGTATTTAGATTGC
HERC5	GGTGAGCTTTTTGCCTGGG	TTCTCCGGCAGAAATCTGAGC
IFI27	CGCTTTCACCTCATCAGCAGT	CACAACTCCTCCAATCACGACT
IFI44	ATGGCAGTGACAACTCGTTTG	TCCTGGTAACTCTTTTCTGCATA
IFI44L	AGTTGCCTTGATTCTGACATT	TATCTTAGCCCACTGCTTCTC
IFI6	GGTGGAGGCAGGCAAGAAAGAGTG	GCAGACCAGCTCATCAGCGAGGC
IFIT1	GCACTGGGTATGCGATCTC	CAGCCTGCCTTAGGGGAAG
IFIT2	GACACGGTTAAAGTGTGGAGG	TCCAGACGGTAGCTTGCTATT
IFIT3	AGAAAAGGTGACCTAGACAAAGC	CCTTGTAGCAGCACCCAATCT
IRF7	GCTGGACGTGACCATCATGTA	GGGCCGTACAGGAACATGC
ISG15	TGGACAAGTGCGATGAACCTC	TCAGCTGTACCTCGTAGGTG
MX1	AGTGGGATCGTGACTAGAT	TGACCTTGCCTCTCCACTCATC
MX2	CAGAGGCAGCGGAATCGTAA	TGCAGCTCTATCTCGGTGTTC
OAS1	TGTCCAAGGTGGTAAAGGGTG	CCGGCGATTTAACTGATCCTG
OAS2	ACATGACATCCTCGATAAAACTG	GAACCCATCATGGGACTTCTG
OAS3	GAAGGAGTTCACAGAGACGGCG	CCCTTGACGATTTTCAGCACC
OASL	CCATCGTGCCTGCCTACAGAG	CTTCAGCTTAGTTGGCCGATG
RSAD2	TTGGATATTCTCGCTGTCTCCT	AGTGCTTTGATCTGTTCCGTC
SAMD4A	TCGAGGCTTTGGGCAGTCC	GAGCTGACGAATCCACTGGT
XAF1	CTCACTGCCTGCGGTTCCTGGTCT	TGGCACTCATTGGCCTGCTGGTG
GAPDH	ACAACTTTGGTATCGTGGAAGG	GCCATCACGCCACAGTTTC
